# Supplementary material for: The presence of living endometrial cells in ovarian endometriotic cyst fluid may contribute to the recurrence of endometriosis after surgical excision of endometriomas
Source: J Ovarian Res. 2022 Jul 30;15:89. doi: 10.1186/s13048-022-01018-9 (PMC9338681; doi:10.1186/s13048-022-01018-9)
Supplement: Supplementary file 1 — Additional file 1. Clinical characteristics of endometriosis and control patients in this study. [file 13048_2022_1018_MOESM1_ESM.xlsx]

## Sheet: Sheet1
Number	Pathologic diagnoses	Age (years old)	Location of endometriosis lesions	Menstrual cycle during surgery	AFS staging	Gravidity	Parity	Abortion	Collection of cyst fluid	Existence of endometrial fragment in the cyst fluid	Collection of drainage fluid	Existence of endometrial fragment in the drainage fluid	Methods
Ems-01	Endometriosis	33	Right ovary, peritoneum, bilateral sacral ligaments	Proliferative phase	III	1	1	0	Yes	Yes	Yes	Yes	ADC,HE,IHC
Ems-02	Endometriosis	21	Right ovary, peritoneum, left sacral ligament	Secretory phase	IV	0	0	0	Yes	Yes	Yes	Yes	ADC,Cell culture
Ems-03	Endometriosis	24	Bilateral ovaries, peritoneum, bilateral sacral ligaments	Proliferative phase	IV	0	0	0	Yes	Yes	Yes	Yes	ADC,Cell culture
Ems-04	Endometriosis	32	Left ovary, peritoneum, bilateral sacral ligaments, left ureter	Proliferative phase	IV	0	0	0	Yes	Yes	Yes	Yes	ADC,Cell culture
Ems-05	Endometriosis	40	Bilateral ovaries, peritoneum, bilateral sacral ligaments, bilateral ureters	Proliferative phase	IV	1	1	0	Yes	Yes	Yes	Yes	ADC,Cell culture
Ems-06	Endometriosis	35	Bilateral ovaries, peritoneum, left sacral ligament	Proliferative phase	IV	2	1	1	Yes	Yes	Yes	Yes	ADC,RNA-sequencing
Ems-07	Endometriosis	38	Bilateral ovaries, peritoneum, bilateral sacral ligaments	Proliferative phase	IV	2	2	0	Yes	Yes	Yes	Yes	HE,IHC
Ems-08	Endometriosis	35	Bilateral ovaries, peritoneum, bilateral sacral ligaments	Secretory phase	IV	1	1	0	Yes	Yes	Yes	Yes	Cell culture
Ems-09	Endometriosis	24	Bilateral ovaries, peritoneum, bilateral sacral ligaments	Proliferative phase	IV	0	0	0	Yes	Yes	Yes	Yes	Cell culture
Ems-10	Endometriosis	28	Bilateral ovaries, peritoneum	Proliferative phase	IV	0	0	0	Yes	Yes	Yes	Yes	Cell culture
Ems-11	Endometriosis	41	Bilateral ovaries, peritoneum	Secretory phase	IV	3	2	1	Yes	Yes	Yes	No	ADC,Cell culture
Ems-12	Endometriosis	33	Left ovary, peritoneum, bilateral sacral ligaments	Secretory phase	IV	1	1	0	Yes	Yes	Yes	No	ADC,RNA-sequencing
Ems-13	Endometriosis	26	Bilateral ovaries, peritoneum, bilateral sacral ligaments	Proliferative phase	IV	2	2	0	Yes	Yes	Yes	No	ADC,HE
Ems-14	Endometriosis	44	Right ovary, peritoneum, bilateral sacral ligaments, rectum	Secretory phase	IV	4	2	2	Yes	Yes	Yes	No	ADC,HE
Ems-15	Endometriosis	37	Left ovary, peritoneum	Secretory phase	III	2	1	1	Yes	Yes	No	None	ADC,HE,IHC
Ems-16	Endometriosis	47	Right ovary, peritoneum	Proliferative phase	IV	2	1	1	Yes	Yes	No	None	ADC,HE,IHC
Ems-17	Endometriosis	27	Left ovary, peritoneum	Proliferative phase	III	0	0	0	Yes	Yes	No	None	ADC,HE,IHC
Ems-18	Endometriosis	33	Leftt ovary, peritoneum	Secretory phase	III	3	1	2	Yes	Yes	No	None	ADC,HE,IHC
Ems-19	Endometriosis	28	Right ovary, peritoneum	Proliferative phase	III	1	1	0	Yes	Yes	No	None	ADC,HE,IHC
Ems-20	Endometriosis	34	Right ovary, peritoneum	Proliferative phase	III	0	0	0	Yes	Yes	No	None	ADC,Cell culture
Ems-21	Endometriosis	43	Bilateral ovaries, peritoneum, left sacral ligament	Proliferative phase	IV	3	1	2	Yes	Yes	No	None	ADC,Cell culture
Ems-22	Endometriosis	30	Right ovary, peritoneum	Proliferative phase	III	0	0	0	Yes	Yes	No	None	ADC,Cell culture
Ems-23	Endometriosis	47	Right ovary, peritoneum, bilateral sacral ligaments	Proliferative phase	IV	1	1	0	Yes	Yes	No	None	ADC,RNA-sequencing
Ems-24	Endometriosis	37	Left ovary, peritoneum	Proliferative phase	IV	2	1	1	Yes	Yes	No	None	HE,IHC
Ems-25	Endometriosis	27	Left ovary, peritoneum	Secretory phase	IV	1	0	1	Yes	Yes	No	None	Cell culture
Ems-26	Endometriosis	26	Bilateral ovaries, peritoneum	Proliferative phase	IV	0	0	0	Yes	Yes	No	None	Cell culture
Ems-27	Endometriosis	21	Left ovary, peritoneum	Proliferative phase	III	0	0	0	Yes	Yes	No	None	Cell culture
Ems-28	Endometriosis	38	Left ovary, peritoneum	Proliferative phase	III	1	1	0	Yes	Yes	No	None	Cell culture
Ems-29	Endometriosis	35	Left ovary, peritoneum	Proliferative phase	IV	1	1	0	Yes	No	No	None	ADC
Ems-30	Endometriosis	25	Right ovary, peritoneum	Proliferative phase	III	0	0	0	Yes	No	No	None	ADC
Ems-31	Endometriosis	37	Left ovary, peritoneum	Secretory phase	IV	8	3	5	Yes	No	No	None	ADC
Ems-32	Endometriosis	29	Bilateral ovaries, peritoneum, rectovaginal septum	Secretory phase	IV	0	0	0	Yes	No	No	None	ADC
Ems-33	Endometriosis	40	Bilateral ovaries, peritoneum, bilateral sacral ligaments	Secretory phase	IV	2	1	1	Yes	No	No	None	ADC
Ems-34	Endometriosis	33	Left ovary, peritoneum	Proliferative phase	III	0	0	0	Yes	No	No	None	None
Ems-35	Endometriosis	26	Bilateral ovaries, peritoneum	Proliferative phase	IV	0	0	0	Yes	No	No	None	None
Ems-36	Endometriosis	30	Right ovary, peritoneum	Secretory phase	III	0	0	0	Yes	No	No	None	None
Ems-37	Endometriosis	31	Bilateral ovaries, peritoneum	Proliferative phase	IV	1	0	1	Yes	No	No	None	None
Ems-38	Endometriosis	30	Right ovary, peritoneum, right sacral ligament, rectovaginal septum	Proliferative phase	IV	2	1	1	Yes	No	No	None	None
Ems-39	Endometriosis	27	Bilateral ovaries, peritoneum	Proliferative phase	IV	0	0	0	Yes	No	No	None	None
Control-01	Myoma	51	Uterus	Secretory phase	None	4	2	2	None	None	Yes	No	None
Control-02	Myoma	42	Uterus	Proliferative phase	None	4	1	3	None	None	Yes	No	None
Control-03	Myoma	30	Uterus	Proliferative phase	None	2	1	1	None	None	Yes	No	None
Control-04	Myoma	37	Uterus	Secretory phase	None	2	1	1	None	None	Yes	No	None
Control-05	Myoma	39	Uterus	Secretory phase	None	8	1	7	None	None	Yes	No	None
Control-06	Myoma	41	Uterus	Secretory phase	None	2	1	1	None	None	Yes	No	None
Control-07	Ovarian simple cyst	37	Bilateral ovary	Proliferative phase	None	3	2	1	None	None	Yes	No	None
Control-08	Ovarian simple cyst	34	Left ovary	Proliferative phase	None	1	1	0	None	None	Yes	No	None
Control-09	Ovarian simple cyst	37	Left ovary	Secretory phase	None	2	1	1	None	None	Yes	No	None
Control-10	Ovarian simple cyst	30	Left ovary	Secretory phase	None	1	0	1	None	None	Yes	No	None
Control-11	Ovarian simple cyst	48	Right ovary	Secretory phase	None	3	1	2	None	None	Yes	No	None
Control-12	Ovarian simple cyst	38	Left ovary	Secretory phase	None	2	1	1	None	None	Yes	No	None
Control-13	Ovarian simple cyst	30	Right ovary	Proliferative phase	None	1	1	0	None	None	Yes	No	None
Control-14	Ovarian simple cyst	42	Left ovary	Secretory phase	None	1	1	0	None	None	Yes	No	None

## Sheet: Sheet2
Number	Pathologic diagnoses	Age (years old)	Location of endometriosis lesions	Menstrual cycle during surgery	AFS staging	Gravidity	Parity	Abortion	Collection of cyst fluid	Existence of endometrial fragment in the cyst fluid	Collection of drainage fluid	Existence of endometrial fragment in the drainage fluid	Methods
1	Endometriosis	30	Left ovary, peritoneum	Proliferative phase	IV	0	0	0	Yes	Yes	None	None	Animal experiment
2	Endometriosis	24	Bilateral ovaries, peritoneum	Proliferative phase	IV	1	1	0	Yes	Yes	None	None	Animal experiment
3	Endometriosis	32	Left ovary, peritoneum, rectovaginal septum	Proliferative phase	IV	2	2	0	Yes	Yes	None	None	Animal experiment
4	Endometriosis	43	Bilateral ovaries, peritoneum	Proliferative phase	IV	2	1	1	Yes	Yes	None	None	Animal experiment
5	Endometriosis	32	Bilateral ovaries, peritoneum, right sacral ligament, left oviduct	Proliferative phase	IV	1	1	0	Yes	Yes	None	None	Animal experiment
6	Endometriosis	29	Left ovary, peritoneum	Proliferative phase	III	0	0	0	Yes	Yes	None	None	Animal experiment
7	Endometriosis	35	Bilateral ovaries, peritoneum, rectovaginal septum	Proliferative phase	IV	2	1	1	Yes	Yes	None	None	Animal experiment
8	Endometriosis	37	Right ovaries, peritoneum, right ureter	Proliferative phase	IV	1	1	0	Yes	Yes	None	None	Animal experiment
9	Endometriosis	46	Right ovaries, peritoneum, right ureter	Secretory phase	IV	4	1	3	Yes	Yes	None	None	Animal experiment
10	Endometriosis	44	Right ovary, peritoneum	Secretory phase	III	1	1	0	Yes	Yes	None	None	Animal experiment
11	Endometriosis	27	Bilateral ovaries, peritoneum, bilateral sacral ligaments	Proliferative phase	IV	0	0	0	Yes	Yes	None	None	Animal experiment
12	Endometriosis	26	Left ovary, peritoneum, rectovaginal septum,	Proliferative phase	IV	1	1	0	Yes	Yes	None	None	Animal experiment
